# Supplementary material for: The implementation of a rapid sample preparation method for the detection of SARS-CoV-2 in a diagnostic laboratory in South Africa
Source: PLoS One. 2020 Oct 20;15(10):e0241029. doi: 10.1371/journal.pone.0241029 (PMC7575110; doi:10.1371/journal.pone.0241029)
Supplement: S1 Appendix — The cycle threshold (Ct) and cycle number (CN) values of assay targets and internal controls from the Allplex™ 2019-nCoV and Abbott RealTime SARS-CoV-2 assays respectively are shown for samples used. The mastermix protocol used is also shown. RSP: Rapid sample preparation and inactivation. (XLSX) [file pone.0241029.s001.xlsx]

## Sheet: Sheet1
	Seegene Allplex 2019-nCoV assay with RSP Protocol 1 - primary protocol				Seegene Allplex 2019-nCoV assay with RSP Protocol 2 - invalid repeat testing				Seegene Allplex 2019-nCoV assay NucliSENS® easyMag® nucleic acid purification				Abbott RealTime SARS-CoV-2 Assay			RSP Protocol 1
	E gene Ct value	RdRp gene Ct value	N gene Ct value	Internal control Ct value	E gene Ct Value	RdRp gene Ct Value	N gene Ct Value	Internal control Ct value	E gene Ct value	RdRp gene Ct value	N gene Ct value	Internal control Ct Value	CN value	Internal control Ct Value			Volume per reaction (µl)
Sample 1	34.07	Not detected	34	31.68	not done	not done	not done	not done	31.6	32.1	33	28.1	not done	not done		RNAse-free water	11.1
Sample 2	19.02	21.4	21.9	Not detected	not done	not done	not done	not done	17.6	19	20.66	Not detected	not done	not done		2019-nCoV MOM	6
Sample 3	23.66	26.5	25.64	Not detected	not done	not done	not done	not done	20.9	22.5	23.4	34	not done	not done		5X Real-time One-step Buffer	6
Sample 4	29.74	31.45	31.18	28.27	not done	not done	not done	not done	27.1	29.9	29.4	28.8	not done	not done		Real-time One-step Enzyme	2.4
Sample 5	28.38	31.2	30.66	36.14	not done	not done	not done	not done	26.1	27.1	29	27.1	not done	not done		Internal Control	1.5
Sample 6	21.04	23.03	23.3	31.21	not done	not done	not done	not done	18.5	19.9	21.2	Not detected	not done	not done		Sample	3
Sample 7	16.16	19.32	19.45	Not detected	not done	not done	not done	not done	13	14.7	16.4	Not detected	not done	not done
Sample 8	12.74	15.32	15.76	Not detected	not done	not done	not done	not done	10.3	12.2	13.7	Not detected	not done	not done		RSP Protocol 2
Sample 9	16.4	18.97	19.32	Not detected	not done	not done	not done	not done	13.4	15.4	16.7	Not detected	not done	not done			Volume per reaction (µl)
Sample 10	30.04	35.06	32.06	37.07	not done	not done	not done	not done	27.8	29.1	30.9	34.6	not done	not done		RNAse-free water	12.1
Sample 11	21.79	24.42	24.33	33.21	not done	not done	not done	not done	19.6	21.1	22.6	29.4	not done	not done		2019-nCoV MOM	6
Sample 12	14.66	17.03	17.62	Not detected	not done	not done	not done	not done	12.5	14.2	16.1	Not detected	not done	not done		5X Real-time One-step Buffer	6
Sample 13	26	28.54	28.26	26.34	not done	not done	not done	not done	23.3	24.4	25.8	34.5	not done	not done		Real-time One-step Enzyme	2.4
Sample 14	31.41	34.75	34.16	26.46	not done	not done	not done	not done	31.4	30.8	32.6	27.5	not done	not done		Internal Control	1.5
Sample 15	28.99	30.52	31.35	25.27	not done	not done	not done	not done	27.5	28.8	29.9	33.3	not done	not done		Sample	2
Sample 16	24.42	27.23	27.13	24.93	not done	not done	not done	not done	23.1	24.3	26	25.2	not done	not done
Sample 17	25.84	27.99	27.7	25.97	not done	not done	not done	not done	23.9	25	26.6	37.4	not done	not done
Sample 18	17.98	19.76	20.46	Not detected	not done	not done	not done	not done	15.1	16.9	18.8	Not detected	not done	not done
Sample 19	32.05	34.61	34.18	24.68	not done	not done	not done	not done	30.9	31.8	34	28.3	not done	not done
Sample 20	20.37	22.62	22.74	23.53	not done	not done	not done	not done	18.7	20.2	22.2	Not detected	not done	not done
Sample 21	24.61	26.56	26.44	24.76	not done	not done	not done	not done	23	24.1	26	32.7	not done	not done
Sample 22	17.4	20.06	20.28	30.71	not done	not done	not done	not done	16.4	17.8	19.8	Not detected	not done	not done
Sample 23	24.5	26.21	26.15	24.62	not done	not done	not done	not done	22.5	23.9	25.1	33.4	not done	not done
Sample 24	31.16	32.69	33.18	25.01	not done	not done	not done	not done	29.2	30.3	31.8	29.5	not done	not done
Sample 25	20.28	23.14	23.73	25.43	not done	not done	not done	not done	18.3	19.6	22.5	Not detected	not done	not done
Sample 26	22.49	24.89	25.16	24.3	not done	not done	not done	not done	20.6	22.1	24.6	35.8	not done	not done
Sample 27	18.14	20.73	21.9	26.91	not done	not done	not done	not done	17.5	18.8	20.9	39	not done	not done
Sample 28	29.04	31.39	31.3	26.25	not done	not done	not done	not done	27.2	28.3	30.2	29.3	not done	not done
Sample 29	31.74	Not detected	35.05	31.08	not done	not done	not done	not done	30.8	31.7	32.5	29.2	not done	not done
Sample 30	20.81	22.97	23.39	23.52	not done	not done	not done	not done	18.8	20.2	21.7	38.3	not done	not done
Sample 31	25.3	27.52	27.73	25.03	not done	not done	not done	not done	23.4	24.6	26.2	26.2	not done	not done
Sample 32	22.44	23.86	24.7	24.37	not done	not done	not done	not done	20.5	22.3	23.3	32.3	not done	not done
Sample 33	32.39	35.54	36.16	26.38	not done	not done	not done	not done	32.9	32.9	34.9	27.7	not done	not done
Sample 34	23.48	25.93	26.53	25.25	not done	not done	not done	not done	20.5	21.9	22.9	33.2	not done	not done
Sample 35	26.3	28.97	28.57	26.93	not done	not done	not done	not done	24.4	25.6	27.3	28	not done	not done
Sample 36	16.63	18.89	19.42	36.22	not done	not done	not done	not done	14.1	15.9	17.7	Not detected	not done	not done
Sample 37	24.95	26.91	27.46	25.52	not done	not done	not done	not done	22.9	23.9	25	31.3	not done	not done
Sample 38	23.9	26.45	25.69	25.18	not done	not done	not done	not done	21.7	23.8	24.2	30.6	not done	not done
Sample 39	32.29	34.95	34.35	26.28	not done	not done	not done	not done	29.9	31.1	32.5	27.8	not done	not done
Sample 40	15.92	18.03	18.84	Not detected	not done	not done	not done	not done	12.7	14.4	15.9	Not detected	not done	not done
Sample 41	29.52	31.35	31.29	25.42	not done	not done	not done	not done	27.6	28.8	29.9	27.5	not done	not done
Sample 42	18.74	20.99	21.26	30.62	not done	not done	not done	not done	16.6	17.9	19.7	Not detected	not done	not done
Sample 43	17.64	19.69	19.85	32.41	not done	not done	not done	not done	15.8	17.3	18.3	Not detected	not done	not done
Sample 44	33.01	34.61	34	25.77	not done	not done	not done	not done	29.6	31	32.2	28.9	not done	not done
Sample 45	35.25	38.3	36.96	29.36	not done	not done	not done	not done	34.9	33.4	34.4	28.7	not done	not done
Sample 46	20.86	22.79	23.56	23.89	not done	not done	not done	not done	17.3	18.4	19.9	Not detected	not done	not done
Sample 47	27.44	29.34	29.6	28.96	not done	not done	not done	not done	24.7	26.8	28.3	27.9	not done	not done
Sample 48	25.48	28.36	28.01	27.71	not done	not done	not done	not done	23.5	24.8	26.8	31.2	not done	not done
Sample 49	17.9	20.64	20.73	Not detected	not done	not done	not done	not done	16.1	17.6	19.9	Not detected	not done	not done
Sample 50	23.58	26.44	25.9	26.8	not done	not done	not done	not done	22	24.1	25.1	35.3	not done	not done
Sample 51	30.48	32.56	31.66	28.6	not done	not done	not done	not done	28.1	29.2	30.9	28.3	not done	not done
Sample 52	32.56	34.41	34.96	25.02	not done	not done	not done	not done	30.4	31.8	33.9	25.8	not done	not done
Sample 53	24.62	27.59	26.94	27.83	not done	not done	not done	not done	22.5	24.2	26.2	24.9	not done	not done
Sample 54	24.95	27.84	27.33	26.08	not done	not done	not done	not done	23.5	24.9	26.7	36.3	not done	not done
Sample 55	30.15	33.36	31.41	Not detected	not done	not done	not done	not done	27.7	29.8	30.7	Not detected	not done	not done
Sample 56	Not detected	Not detected	Not detected	29.35	not done	not done	not done	not done	Not detected	Not detected	36.7	Not detected	not done	not done
Sample 57	22.55	25.72	24.97	31.1	not done	not done	not done	not done	not done	not done	not done	not done	10.23	20.62
Sample 58	32.21	36.1	35.3	28.93	not done	not done	not done	not done	not done	not done	not done	not done	19	16.99
Sample 59	29.43	32.4	31.33	29.17	not done	not done	not done	not done	not done	not done	not done	not done	13.68	17.54
Sample 60	Not detected	Not detected	36.56	29.65	not done	not done	not done	not done	not done	not done	not done	not done	21.26	16.97
Sample 61	21.32	23.92	24.12	Not detected	not done	not done	not done	not done	not done	not done	not done	not done	7.71	19.38
Sample 62	28.21	30.53	29.66	28.95	not done	not done	not done	not done	not done	not done	not done	not done	14.57	17.5
Sample 63	32.82	35.42	34.95	29.99	not done	not done	not done	not done	not done	not done	not done	not done	19.81	16.73
Sample 64	31.28	34.22	33.42	28.95	not done	not done	not done	not done	not done	not done	not done	not done	16.09	17.07
Sample 65	20.09	21.99	22.35	Not detected	not done	not done	not done	not done	not done	not done	not done	not done	6.19	24.33
Sample 66	29.42	31.31	31.33	30.24	not done	not done	not done	not done	not done	not done	not done	not done	14.86	17.89
Sample 67	Not detected	Not detected	37.25	31.11	not done	not done	not done	not done	not done	not done	not done	not done	24.17	17.14
Sample 68	33.39	36.08	35.59	29.16	not done	not done	not done	not done	not done	not done	not done	not done	19.08	16.7
Sample 69	Not detected	37.94	38.99	29.36	not done	not done	not done	not done	not done	not done	not done	not done	24.18	16.9
Sample 70	35.25	37.94	39.41	29.53	not done	not done	not done	not done	not done	not done	not done	not done	20.99	17.09
Sample 71	26.26	28.74	28.55	27.89	not done	not done	not done	not done	not done	not done	not done	not done	11.94	Not detected
Sample 72	29.73	33.16	33.35	26.82	not done	not done	not done	not done	29.9	30.3	32.6	30.3	not done	not done
Sample 73	27.64	30.85	29.14	Not detected	26.63	29.09	28.68	27.76	not done	not done	not done	not done	18.65	17.89
Sample 73 (inter-run repeat 1)	26.14	29.26	28.24	Not detected	not done	not done	not done	not done	not done	not done	not done	not done	not done	not done
Sample 73 (inter-run repeat 2)	26.06	29.13	28.12	Not detected	not done	not done	not done	not done	not done	not done	not done	not done	not done	not done
Sample 73 (inter-run repeat 3)	26.23	29.36	28.24	Not detected	not done	not done	not done	not done	not done	not done	not done	not done	not done	not done
Sample 74	17.38	20.65	20.58	Not detected	17.09	19.96	20.36	Not detected	not done	not done	not done	not done	7.92	21.36
Sample 74 (inter-run repeat 1)	16.57	19.95	20.03	Not detected	not done	not done	not done	not done	not done	not done	not done	not done	not done	not done
Sample 74 (inter-run repeat 2)	17.74	20.29	20.21	Not detected	not done	not done	not done	not done	not done	not done	not done	not done	not done	not done
Sample 74 (inter-run repeat 3)	16.95	19.94	20.01	Not detected	not done	not done	not done	not done	not done	not done	not done	not done	not done	not done
Sample 75	Invalid	Invalid	Invalid	Not detected	Not detected	Not detected	Not detected	31.57	not done	not done	not done	not done	22.69	17.36
Sample 76	35.63	37.06	35.62	32.17	33.17	34.93	34.12	28.03	not done	not done	not done	not done	25.81	17.31
Sample 76 (inter-run repeat 1)	33.7	36	35.88	32.97	not done	not done	not done	not done	not done	not done	not done	not done	not done	not done
Sample 76 (inter-run repeat 2)	34.84	37.05	34.71	33.82	not done	not done	not done	not done	not done	not done	not done	not done	not done	not done
Sample 76 (inter-run repeat 3)	35.09	36.76	36.53	35.77	not done	not done	not done	not done	not done	not done	not done	not done	not done	not done
Sample 77	Not detected	Not detected	37.43	Not detected	Not detected	Not detected	36.68	28.49	not done	not done	not done	not done	Not detected	17.12
Sample 78	Not detected	Not detected	36.6	Not detected	Not detected	36.73	34.73	29.85	not done	not done	not done	not done	23.76	17.12
Sample 79	Invalid	Invalid	Invalid	Not detected	Not detected	Not detected	35.68	30.38	not done	not done	not done	not done	Not detected	17.43
Sample 80	17.16	19.35	19.52	Not detected	17.04	19.12	20.03	Not detected	not done	not done	not done	not done	9.14	20.16
Sample 80 (inter-run repeat 1)	17.45	19.26	19.65	Not detected	not done	not done	not done	not done	not done	not done	not done	not done	not done	not done
Sample 80 (inter-run repeat 2)	16.91	19.31	19.42	Not detected	not done	not done	not done	not done	not done	not done	not done	not done	not done	not done
Sample 80 (inter-run repeat 3)	17.97	19.61	19.66	Not detected	not done	not done	not done	not done	not done	not done	not done	not done	not done	not done
Sample 81	Invalid	Invalid	Invalid	Not detected	Not detected	37.25	36.27	28.25	not done	not done	not done	not done	21.9	17.45
Sample 82	24.25	28.04	25.79	Not detected	24.2	27.03	25.99	28.28	not done	not done	not done	not done	15.8	17.85
Sample 82 (inter-run repeat 1)	24.36	27.75	25.51	Not detected	not done	not done	not done	not done	not done	not done	not done	not done	not done	not done
Sample 82 (inter-run repeat 2)	24.26	27.69	25.49	Not detected	not done	not done	not done	not done	not done	not done	not done	not done	not done	not done
Sample 82 (inter-run repeat 3)	25.04	27.95	25.76	Not detected	not done	not done	not done	not done	not done	not done	not done	not done	not done	not done
Sample 83	24.49	27.28	25.32	Not detected	23.77	26.12	25.24	25.85	not done	not done	not done	not done	13.13	19.16
Sample 84	Not detected	Not detected	35.51	Not detected	32.4	35.23	34.38	30.32	not done	not done	not done	not done	28.1	17.11
Sample 85	18.97	21.18	21.64	Not detected	18.02	20.45	21.42	34.68	not done	not done	not done	not done	9.05	19.73
Sample 86	27.59	29.81	29.33	27.63	27.53	29.17	29.15	26.45	not done	not done	not done	not done	20.45	18.11
Sample 87	22.38	24.86	25.05	Not detected	22.21	23.64	24.65	30.13	not done	not done	not done	not done	14.65	18.58
Sample 88	27.55	30.92	29.7	30.42	26.97	29.97	29.54	27.28	not done	not done	not done	not done	19.25	17.79
Sample 89	26.52	29.31	28.4	Not detected	26.12	28.12	28.24	28.04	not done	not done	not done	not done	17.03	17.32
Sample 90	Not detected	Not detected	33.14	Not detected	31.3	Not detected	32.29	Not detected	not done	not done	not done	not done	22	17.32
Sample 91	18.69	21.91	21.07	Not detected	18.71	20.81	20.54	Not detected	not done	not done	not done	not done	9.24	21.59
Sample 92	30.54	33.33	32.66	Not detected	30.27	33.53	32.52	35.61	not done	not done	not done	not done	23	17.54
Sample 93	18.68	20.98	20.61	Not detected	18.7	21.04	20.53	Not detected	not done	not done	not done	not done	8.14	20.48
Excluded 1	not done too viscous	not done too viscous	not done too viscous	not done too viscous	not done too viscous	not done too viscous	not done too viscous	not done too viscous	not done	not done	not done	not done	24.56	17.25
Sample 94	31.62	32.61	32.61	29.47	30.91	32.33	32.79	29.6	not done	not done	not done	not done	23.37	17.81
Sample 94 (inter-run repeat 1)	29.96	32.41	32.28	29.53	not done	not done	not done	not done	not done	not done	not done	not done	not done	not done
Sample 94 (inter-run repeat 2)	30.26	32.91	32.63	29.77	not done	not done	not done	not done	not done	not done	not done	not done	not done	not done
Sample 94 (inter-run repeat 3)	29.83	32.56	32.26	29.41	not done	not done	not done	not done	not done	not done	not done	not done	not done	not done
Sample 95	29.21	31.86	31.12	31.38	28.81	31.58	30.9	33.42	not done	not done	not done	not done	21.83	17.23
Sample 95 (inter-run repeat 1)	28.85	31.21	30.64	31.17	not done	not done	not done	not done	not done	not done	not done	not done	not done	not done
Sample 95 (inter-run repeat 2)	28.7	30.94	30.79	30.51	not done	not done	not done	not done	not done	not done	not done	not done	not done	not done
Sample 95 (inter-run repeat 3)	28.94	31.41	30.83	30.95	not done	not done	not done	not done	not done	not done	not done	not done	not done	not done
Sample 96	26.81	29.18	28.92	28.92	27.76	29.48	29.44	29.68	not done	not done	not done	not done	13.92	20.32
Sample 97	26.13	28.5	28.15	28.15	25.98	28.61	28.27	28.64	not done	not done	not done	not done	15.5	18.2
Sample 98	24.14	27.09	26.4	26.4	23.11	26.11	25.5	31.91	not done	not done	not done	not done	15.18	20.13
Sample 99	Invalid	Invalid	Invalid	Not detected	Not detected	Not detected	Not detected	30.81	not done	not done	not done	not done	25.77	17.72
Sample 100	17.93	21.35	19.15	19.15	17.17	19.93	18.74	Not detected	not done	not done	not done	not done	6.66	21.08
Sample 101	19.63	21.64	21.41	21.41	19.24	21.29	20.97	Not detected	not done	not done	not done	not done	9.97	22.38
Sample 102	17.94	20.22	20.38	20.38	17.85	19.8	20.19	Not detected	not done	not done	not done	not done	9.14	22.34
Sample 103	23.21	24.57	25.89	25.89	22.64	23.75	25.17	30.55	not done	not done	not done	not done	12.06	20.43
Sample 104	23.26	25.13	25.09	25.09	22.95	24.55	24.7	Not detected	not done	not done	not done	not done	12.95	20.33
Sample 105	28.46	31.14	30.16	30.16	28.05	30.62	29.94	33	not done	not done	not done	not done	17.69	17.57
Sample 105 (inter-run repeat 1)	27.83	31.3	29.61	Not detected	not done	not done	not done	not done	not done	not done	not done	not done	not done	not done
Sample 105 (inter-run repeat 2)	27.51	31.13	29.64	34.17	not done	not done	not done	not done	not done	not done	not done	not done	not done	not done
Sample 105 (inter-run repeat 3)	27.42	30.9	29.59	34.35	not done	not done	not done	not done	not done	not done	not done	not done	not done	not done
Sample 106	31.25	33.8	32.98	29.98	31.26	32.63	32.29	29.95	not done	not done	not done	not done	23.78	17.73
Sample 107	30.18	33.4	32.09	Not detected	29.1	32	30.97	Not detected	not done	not done	not done	not done	17.43	17.22
Sample 108	34.64	38.69	35.72	29.7	Not detected	Not detected	Not detected	30.07	not done	not done	not done	not done	29.08	17.91
Sample 109	Not detected	Not detected	Not detected	25.53	not done	not done	not done	not done	Not detected	Not detected	Not detected	29.9	not done	not done
Sample 110	Not detected	Not detected	Not detected	25.33	not done	not done	not done	not done	Not detected	Not detected	Not detected	29.2	not done	not done
Sample 111	Not detected	Not detected	Not detected	24.8	not done	not done	not done	not done	Not detected	Not detected	Not detected	29.2	not done	not done
Sample 112	Not detected	Not detected	Not detected	27.11	not done	not done	not done	not done	Not detected	Not detected	Not detected	29.7	not done	not done
Sample 113	Not detected	Not detected	Not detected	25.67	not done	not done	not done	not done	Not detected	Not detected	Not detected	28.8	not done	not done
Sample 114	Not detected	Not detected	Not detected	27.25	not done	not done	not done	not done	Not detected	Not detected	Not detected	27.8	not done	not done
Sample 115	Not detected	Not detected	Not detected	24.89	not done	not done	not done	not done	Not detected	Not detected	Not detected	29.5	not done	not done
Sample 116	Not detected	Not detected	Not detected	24.95	not done	not done	not done	not done	Not detected	Not detected	Not detected	28.2	not done	not done
Sample 117	Not detected	Not detected	Not detected	26.38	not done	not done	not done	not done	Not detected	Not detected	Not detected	29.1	not done	not done
Sample 118	Not detected	Not detected	Not detected	25.32	not done	not done	not done	not done	Not detected	Not detected	Not detected	30.1	not done	not done
Sample 119	Not detected	Not detected	Not detected	24.79	not done	not done	not done	not done	Not detected	Not detected	Not detected	27.2	not done	not done
Sample 120	Not detected	Not detected	Not detected	24.95	not done	not done	not done	not done	Not detected	Not detected	Not detected	25.1	not done	not done
Sample 121	Not detected	Not detected	Not detected	26.79	not done	not done	not done	not done	Not detected	Not detected	Not detected	29.3	not done	not done
Sample 122	Not detected	Not detected	Not detected	26.16	not done	not done	not done	not done	Not detected	Not detected	Not detected	30	not done	not done
Sample 123	Not detected	Not detected	Not detected	24.67	not done	not done	not done	not done	Not detected	Not detected	Not detected	29.2	not done	not done
Sample 124	Not detected	Not detected	Not detected	27.42	not done	not done	not done	not done	Not detected	Not detected	Not detected	31.5	not done	not done
Sample 125	Not detected	Not detected	Not detected	25.78	not done	not done	not done	not done	Not detected	Not detected	Not detected	30.1	not done	not done
Sample 126	Not detected	Not detected	Not detected	25.39	not done	not done	not done	not done	Not detected	Not detected	Not detected	26.1	not done	not done
Sample 127	Not detected	Not detected	Not detected	25.24	not done	not done	not done	not done	Not detected	Not detected	Not detected	29.4	not done	not done
Sample 128	Not detected	Not detected	Not detected	26.19	not done	not done	not done	not done	Not detected	Not detected	Not detected	27.8	not done	not done
Sample 129	Not detected	Not detected	Not detected	25.1	not done	not done	not done	not done	Not detected	Not detected	Not detected	29.9	not done	not done
Sample 130	Not detected	Not detected	Not detected	27.16	not done	not done	not done	not done	Not detected	Not detected	Not detected	31	not done	not done
Sample 131	Not detected	Not detected	Not detected	25.45	not done	not done	not done	not done	Not detected	Not detected	Not detected	28.3	not done	not done
Sample 132	Not detected	Not detected	Not detected	26.46	not done	not done	not done	not done	Not detected	Not detected	Not detected	26.1	not done	not done
Sample 133	Not detected	Not detected	Not detected	32.26	Not detected	Not detected	Not detected	27.36	Not done	Not done	Not done	Not done	Not detected	17.12
Sample 134	Not detected	Not detected	Not detected	31.89	Not detected	Not detected	Not detected	25.91	Not done	Not done	Not done	Not done	Not detected	17.42
Sample 135	Invalid	Invalid	Invalid	Not detected	Not detected	Not detected	Not detected	30.64	Not done	Not done	Not done	Not done	Not detected	17.19
Sample 136	Invalid	Invalid	Invalid	Not detected	Not detected	Not detected	Not detected	28.33	Not done	Not done	Not done	Not done	Not detected	17.95
Excluded 2	Invalid	Invalid	Invalid	Not detected	Invalid	Invalid	Invalid	Not detected	Not done	Not done	Not done	Not done	Not detected	17.94
Sample 137	Invalid	Invalid	Invalid	Not detected	Not detected	Not detected	Not detected	29.41	Not done	Not done	Not done	Not done	Not detected	17.2
Sample 138	Invalid	Invalid	Invalid	Not detected	Not detected	Not detected	Not detected	28.59	Not done	Not done	Not done	Not done	Not detected	17.22
Sample 139	Not detected	Not detected	Not detected	32.89	Not detected	Not detected	Not detected	27.13	Not done	Not done	Not done	Not done	Not detected	17.61
Sample 140	Not detected	Not detected	Not detected	29.6	Not detected	Not detected	Not detected	26.23	Not done	Not done	Not done	Not done	Not detected	17.66
Sample 141	Not detected	Not detected	Not detected	37.26	Not detected	Not detected	Not detected	29.01	Not done	Not done	Not done	Not done	Not detected	17.33
Sample 142	Not detected	Not detected	Not detected	33.73	Not detected	Not detected	Not detected	27.16	Not done	Not done	Not done	Not done	Not detected	17.24
Sample 143	Invalid	Invalid	Invalid	Not detected	Not detected	Not detected	Not detected	29.09	Not done	Not done	Not done	Not done	Not detected	17.39
Sample 144	Invalid	Invalid	Invalid	Not detected	Not detected	Not detected	Not detected	28.43	Not done	Not done	Not done	Not done	Not detected	17.65
Sample 145	Not detected	Not detected	Not detected	30.21	Not detected	Not detected	Not detected	26.54	Not done	Not done	Not done	Not done	Not detected	18.2
Sample 146	Not detected	Not detected	Not detected	30.15	Not detected	Not detected	Not detected	26.42	Not done	Not done	Not done	Not done	Not detected	17.61
Sample 147	Not detected	Not detected	Not detected	29.81	Not detected	Not detected	Not detected	26.22	Not done	Not done	Not done	Not done	Not detected	17.74
Sample 148	Invalid	Invalid	Invalid	Not detected	Not detected	Not detected	Not detected	35.28	Not done	Not done	Not done	Not done	Not detected	17.09
Sample 149	Invalid	Invalid	Invalid	Not detected	Not detected	Not detected	Not detected	28.12	Not done	Not done	Not done	Not done	Not detected	17.48
Sample 150	Not detected	Not detected	Not detected	30.89	Not detected	Not detected	Not detected	27.06	Not done	Not done	Not done	Not done	Not detected	17.17
Sample 151	Not detected	Not detected	Not detected	30.83	Not detected	Not detected	Not detected	26.75	Not done	Not done	Not done	Not done	Not detected	17.79
Sample 152	Not detected	Not detected	Not detected	33.56	Not detected	Not detected	Not detected	27.33	Not done	Not done	Not done	Not done	Not detected	17.63
Sample 153	Not detected	Not detected	Not detected	38.48	Not detected	Not detected	Not detected	27.53	Not done	Not done	Not done	Not done	Not detected	17.51
Sample 154	Invalid	Invalid	Invalid	Not detected	Not detected	Not detected	Not detected	29.52	Not done	Not done	Not done	Not done	Not detected	17.14
Sample 155	Not detected	Not detected	Not detected	31.81	Not detected	Not detected	Not detected	27.17	Not done	Not done	Not done	Not done	Not detected	17.2
Sample 156	Not detected	Not detected	Not detected	29.44	Not detected	Not detected	Not detected	26.37	Not done	Not done	Not done	Not done	Not detected	17.63
Sample 157	Not detected	Not detected	Not detected	30.17	Not detected	Not detected	Not detected	26.78	Not done	Not done	Not done	Not done	Not detected	18.39
Sample 158	Not detected	Not detected	Not detected	29.79	Not detected	Not detected	Not detected	26.39	Not done	Not done	Not done	Not done	Not detected	17.54
Sample 159	Not detected	Not detected	Not detected	31.82	Not detected	Not detected	Not detected	27.61	Not done	Not done	Not done	Not done	Not detected	17.53
Sample 160	Not detected	Not detected	Not detected	29.85	Not detected	Not detected	Not detected	26.57	Not done	Not done	Not done	Not done	Not detected	17.45
Sample 161	Not detected	Not detected	Not detected	30.79	Not detected	Not detected	Not detected	26.93	Not done	Not done	Not done	Not done	Not detected	17.69
Sample 162	Not detected	Not detected	Not detected	30.83	Not detected	Not detected	Not detected	30.18	Not done	Not done	Not done	Not done	Not detected	17.65
Excluded 3	Invalid	Invalid	Invalid	Not detected	Invalid	Invalid	Invalid	Not detected	Not done	Not done	Not done	Not done	Not detected	17.46
Excluded 4	Invalid	Invalid	Invalid	Not detected	Invalid	Invalid	Invalid	Not detected	Not done	Not done	Not done	Not done	Not detected	17.64
Excluded 5	Invalid	Invalid	Invalid	Not detected	Invalid	Invalid	Invalid	Not detected	Not done	Not done	Not done	Not done	Not detected	17.48
Sample 163	Not detected	Not detected	Not detected	31.11	Not detected	Not detected	Not detected	33.27	Not done	Not done	Not done	Not done	Not detected	17.5
Sample 164	Not detected	Not detected	Not detected	31.41	Not detected	Not detected	Not detected	31.13	Not done	Not done	Not done	Not done	Not detected	17.35
Sample 165	Not detected	Not detected	Not detected	35.23	Not detected	Not detected	Not detected	31.72	Not done	Not done	Not done	Not done	Not detected	17.46
Excluded 6	Invalid	Invalid	Invalid	Not detected	Invalid	Invalid	Invalid	Not detected	Not done	Not done	Not done	Not done	Not detected	17.11
Sample 166	Not detected	Not detected	Not detected	32.55	Not detected	Not detected	Not detected	32.08	Not done	Not done	Not done	Not done	Not detected	17.91
Sample 167	Not detected	Not detected	Not detected	31.29	Not detected	Not detected	Not detected	29.91	Not done	Not done	Not done	Not done	Not detected	17.81
Sample 168	Invalid	Invalid	Invalid	Not detected	Not detected	Not detected	Not detected	37.74	Not done	Not done	Not done	Not done	Not detected	17.43
Sample 169	Not detected	Not detected	Not detected	30.47	Not detected	Not detected	Not detected	30.18	Not done	Not done	Not done	Not done	Not detected	17.67
Sample 170	Not detected	Not detected	Not detected	31.71	Not detected	Not detected	Not detected	31.02	Not done	Not done	Not done	Not done	Not detected	17.5
Sample 171	Not detected	Not detected	Not detected	30.88	Not detected	Not detected	Not detected	30.62	Not done	Not done	Not done	Not done	Not detected	18.03
Sample 172	Not detected	Not detected	Not detected	33.78	Not detected	Not detected	Not detected	31	Not done	Not done	Not done	Not done	Not detected	17.3
Sample 173	Not detected	Not detected	Not detected	31.8	Not detected	Not detected	Not detected	31.62	Not done	Not done	Not done	Not done	Not detected	17.31
Sample 174	Not detected	Not detected	Not detected	31.07	Not detected	Not detected	Not detected	33.54	Not done	Not done	Not done	Not done	Not detected	17.39
Excluded 7	Invalid	Invalid	Invalid	Not detected	Invalid	Invalid	Invalid	Not detected	Not done	Not done	Not done	Not done	Not detected	17.18
Sample 175	Not detected	Not detected	Not detected	29.94	Not detected	Not detected	Not detected	32.02	Not done	Not done	Not done	Not done	Not detected	17.47
Sample 176	Not detected	Not detected	Not detected	30.28	Not detected	Not detected	Not detected	30.15	Not done	Not done	Not done	Not done	Not detected	17.75
Sample 177	Not detected	Not detected	Not detected	37.16	Not detected	Not detected	Not detected	35.13	Not done	Not done	Not done	Not done	Not detected	17.38
Sample 178	Not detected	Not detected	Not detected	30.95	Not detected	Not detected	Not detected	30.63	Not done	Not done	Not done	Not done	Not detected	17.4
Sample 179	Not detected	Not detected	Not detected	32.36	Not detected	Not detected	Not detected	31.02	Not done	Not done	Not done	Not done	Not detected	17.34
Sample 180	Not detected	Not detected	Not detected	31.14	Not detected	Not detected	Not detected	30.9	Not done	Not done	Not done	Not done	Not detected	17.58
Sample 181 (replicate 1)	30.35	32.92	31.5	29.34	not done	not done	not done	not done	27.73	29.53	30.04	26.2	Not done	Not done
Sample 181 (replicate 2)	30.29	33.01	31.08	29.54	not done	not done	not done	not done	Not done	Not done	Not done	Not done	Not done	Not done
Sample 181 (replicate 3)	30.63	32.77	31.63	29.48	not done	not done	not done	not done	Not done	Not done	Not done	Not done	Not done	Not done
Sample 182 (replicate 1)	34.29	34.89	35.43	29.02	not done	not done	not done	not done	30.27	31.9	33.08	26.3	Not done	Not done
Sample 182 (replicate 2)	37.58	36.1	37.65	29.28	not done	not done	not done	not done	Not done	Not done	Not done	Not done	Not done	Not done
Sample 182 (replicate 3)	35.12	Not detected	37.32	29.01	not done	not done	not done	not done	Not done	Not done	Not done	Not done	Not done	Not done
Sample 183 (replicate 1)	30.44	32.99	31.68	30.6	not done	not done	not done	not done	26.35	27.66	28.9	26.9	Not done	Not done
Sample 183 (replicate 2)	30.37	32.83	31.76	31.44	not done	not done	not done	not done	Not done	Not done	Not done	Not done	Not done	Not done
Sample 183 (replicate 3)	30.19	32.52	31.3	31.86	not done	not done	not done	not done	Not done	Not done	Not done	Not done	Not done	Not done
Sample 184 (replicate 1)	31.07	33.52	33.62	29.63	not done	not done	not done	not done	27.87	29.7	30.52	29.9	Not done	Not done
Sample 184 (replicate 2)	31.07	33.86	32.89	29.66	not done	not done	not done	not done	Not done	Not done	Not done	Not done	Not done	Not done
Sample 184 (replicate 3)	31.35	32.81	32.93	29.42	not done	not done	not done	not done	Not done	Not done	Not done	Not done	Not done	Not done
Sample 185 (replicate 1)	31.72	33.37	33.97	29.87	not done	not done	not done	not done	28.26	29.88	31.96	29.1	Not done	Not done
Sample 185 (replicate 2)	31.64	33.28	33.5	29.71	not done	not done	not done	not done	Not done	Not done	Not done	Not done	Not done	Not done
Sample 185 (replicate 3)	31.04	33.79	33.09	30.52	not done	not done	not done	not done	Not done	Not done	Not done	Not done	Not done	Not done
Sample 186 (replicate 1)	32.74	34.45	34.1	31.05	not done	not done	not done	not done	29.38	30.73	31.6	29.5	Not done	Not done
Sample 186 (replicate 2)	32.1	35.44	33.18	33.69	not done	not done	not done	not done	Not done	Not done	Not done	Not done	Not done	Not done
Sample 186 (replicate 3)	31.85	36.88	33.65	30.71	not done	not done	not done	not done	Not done	Not done	Not done	Not done	Not done	Not done
Sample 187 (replicate 1)	31.9	35.06	32.88	32.7	not done	not done	not done	not done	28.69	30.01	31.13	26.6	Not done	Not done
Sample 187 (replicate 2)	31.26	33.66	32.1	29.34	not done	not done	not done	not done	Not done	Not done	Not done	Not done	Not done	Not done
Sample 187 (replicate 3)	30.23	33.63	32.23	29.7	not done	not done	not done	not done	Not done	Not done	Not done	Not done	Not done	Not done
Sample 188 (replicate 1)	33.55	38.11	35.02	30.66	not done	not done	not done	not done	29.68	31.1	32.7	27.1	Not done	Not done
Sample 188 (replicate 2)	32.49	34.97	34.78	30.68	not done	not done	not done	not done	Not done	Not done	Not done	Not done	Not done	Not done
Sample 188 (replicate 3)	31.97	35.92	34.97	30.19	not done	not done	not done	not done	Not done	Not done	Not done	Not done	Not done	Not done
