# Supplementary material for: The implementation of a rapid sample preparation method for the detection of SARS-CoV-2 in a diagnostic laboratory in South Africa
Source: PLoS One. 2020 Oct 20;15(10):e0241029. doi: 10.1371/journal.pone.0241029 (PMC7575110; doi:10.1371/journal.pone.0241029)
Supplement: S2 Appendix — The cycle threshold (Ct) values for the Allplex™ 2019-nCoV assay targets and internal control at dilutions used in the determination of the analytical sensitivity of the rapid sample preparation and inactivation (RSP) method relative to nucleic acid purification. (XLSX) [file pone.0241029.s002.xlsx]

## Sheet: Sheet1
Analytical sensitivity determination	Seegene Allplex 2019-nCoV assay with RSP					Analytical sensitivity determination	Seegene Allplex 2019-nCoV assay NucliSENS® easyMag® nucleic acid purification
Dilution	E gene Ct value	RdRp gene Ct value	N gene Ct value	Internal control		Dilution	E gene Ct value	RdRp gene Ct value	N gene Ct value	Internal control
1:320	Not detected	Not detected	Not detected	29.01		1:5000	Not detected	Not detected	Not detected	25.53
1:320	Not detected	Not detected	Not detected	29.73		1:5000	36.64	Not detected	38.80	25.88
1:320	Not detected	Not detected	Not detected	29.26		1:5000	Not detected	Not detected	Not detected	25.73
1:320	Not detected	Not detected	Not detected	29.5		1:5000	Not detected	Not detected	Not detected	25.67
1:320	Not detected	37.7	38.33	29.71		1:5000	36.76	Not detected	Not detected	27.41
1:320	Not detected	Not detected	Not detected	29.89		1:5000	Not detected	Not detected	38.71	27.29
1:320	Not detected	Not detected	Not detected	29.51		1:5000	Not detected	Not detected	Not detected	27.44
1:320	Not detected	Not detected	39.14	29.76		1:5000	Not detected	Not detected	Not detected	27.48
1:320	37.15	38.47	Not detected	29.4		1:5000	Not detected	Not detected	Not detected	29.66
1:320	Not detected	Not detected	Not detected	29.81		1:5000	Not detected	Not detected	Not detected	28.03
1:320	Not detected	Not detected	38.11	29.47
1:320	36.31	37.39	Not detected	29.75		1:2000	Not detected	Not detected	39.39	26.44
1:320	Not detected	Not detected	Not detected	29.21		1:2000	Not detected	Not detected	Not detected	25.96
1:320	Not detected	Not detected	Not detected	29.46		1:2000	Not detected	Not detected	Not detected	26.02
1:320	Not detected	Not detected	37.14	29.67		1:2000	35.44	Not detected	Not detected	25.77
1:320	Not detected	Not detected	Not detected	29.76		1:2000	37.05	38.10	Not detected	25.68
1:320	Not detected	Not detected	Not detected	29.79		1:2000	Not detected	Not detected	38.00	25.96
1:320	Not detected	Not detected	Not detected	29.45		1:2000	Not detected	Not detected	Not detected	25.96
1:320	36.42	Not detected	38.05	29.51		1:2000	Not detected	Not detected	Not detected	25.71
1:320	Not detected	Not detected	Not detected	30.87		1:2000	35.98	37.49	38.87	25.75
1:320	37.76	39.4	39.16	30.99		1:2000	36.69	Not detected	Not detected	25.75
1:320	Not detected	Not detected	Not detected	30.84
1:320	Not detected	Not detected	Not detected	30.93		1:625	Not detected	37.91	Not detected	29.99
1:320	Not detected	Not detected	Not detected	29.89		1:625	Not detected	Not detected	Not detected	29.74
						1:625	35.56	Not detected	38.83	29.62
1:160	Not detected	Not detected	Not detected	29.05		1:625	Not detected	Not detected	Not detected	29.84
1:160	Not detected	Not detected	Not detected	29.44		1:625	36.67	Not detected	38.08	29.66
1:160	36.45	Not detected	38.94	29.2		1:625	Not detected	Not detected	Not detected	29.82
1:160	34.84	Not detected	36.41	29.24		1:625	36.05	Not detected	39.11	29.75
1:160	35.67	Not detected	35.44	29.27		1:625	Not detected	Not detected	38.41	29.86
1:160	36.77	38.03	Not detected	29.01		1:625	35.23	38.54	39.16	29.75
1:160	Not detected	Not detected	Not detected	29.91		1:625	Not detected	36.77	38.6	29.61
1:160	Not detected	Not detected	Not detected	29.53
1:160	Not detected	Not detected	36.82	28.93		1:500	35.98	Not detected	Not detected	27.37
1:160	Not detected	Not detected	38.32	28.67		1:500	35.71	Not detected	36.58	26.53
1:160	Not detected	Not detected	Not detected	29.02		1:500	Not detected	37.24	Not detected	26.41
1:160	Not detected	37.07	36.46	28.59		1:500	36.61	37.10	37.74	26.36
1:160	Not detected	Not detected	Not detected	29.07		1:500	36.62	Not detected	Not detected	26.29
1:160	Not detected	Not detected	Not detected	29.11		1:500	Not detected	38.15	37.72	26.39
1:160	Not detected	Not detected	Not detected	28.93		1:500	Not detected	37.02	38.54	27.02
1:160	Not detected	37.31	38.17	29.31		1:500	Not detected	Not detected	Not detected	26.6
1:160	Not detected	Not detected	Not detected	29.32		1:500	35.53	Not detected	Not detected	26.56
1:160	Not detected	39.62	37.96	28.84		1:500	36.02	Not detected	Not detected	26.11
1:160	Not detected	Not detected	Not detected	29.35
1:160	Not detected	36.17	37.1	28.75		1:400	Not detected	Not detected	37.70	25.7
1:160	Not detected	Not detected	Not detected	28.27		1:400	35.67	37.19	Not detected	25.22
1:160	Not detected	Not detected	Not detected	28.1		1:400	Not detected	Not detected	37.84	25.16
1:160	Not detected	Not detected	Not detected	28.48		1:400	Not detected	36.76	37.81	25.27
1:160	Not detected	Not detected	Not detected	28.29		1:400	Not detected	36.18	38.83	25.29
						1:400	37.08	36.79	Not detected	25.49
1:120	Not detected	Not detected	39.35	27.44		1:400	Not detected	Not detected	37.74	25.26
1:120	Not detected	Not detected	Not detected	27.86		1:400	36.01	Not detected	37.60	25.42
1:120	36.77	Not detected	38.01	27.58		1:400	Not detected	37.16	Not detected	25.53
1:120	Not detected	38.27	38.6	27.73		1:400	35.45	Not detected	36.35	25.18
1:120	Not detected	Not detected	Not detected	27.77
1:120	Not detected	Not detected	Not detected	27.61		1:200	35.22	Not detected	Not detected	25.92
1:120	Not detected	38.19	Not detected	28.23		1:200	33.85	35.43	Not detected	25.2
1:120	36.86	36.59	37.14	28.28		1:200	34.32	37.01	36.63	25.26
1:120	Not detected	Not detected	38.53	28.03		1:200	37.12	36.37	37.95	25.35
1:120	Not detected	Not detected	Not detected	27.72		1:200	35.54	36.19	37.48	25.41
1:120	Not detected	Not detected	Not detected	27.49		1:200	36.68	36.72	37.88	25.31
1:120	Not detected	38.45	38.45	27.72		1:200	35.49	36.35	38.84	25.43
1:120	Not detected	37.44	38.4	27.71		1:200	35.38	Not detected	38.05	25.14
1:120	Not detected	Not detected	38.38	28.22		1:200	34.84	Not detected	36.54	25.41
1:120	Not detected	Not detected	38.54	27.98		1:200	35.84	Not detected	37.81	25.42
1:120	Not detected	37.09	Not detected	27.82
1:120	Not detected	Not detected	Not detected	27.85
1:120	Not detected	Not detected	Not detected	27.58
1:120	Not detected	Not detected	Not detected	27.74
1:120	36.3	Not detected	37.47	27.53
1:120	Not detected	Not detected	38.86	28.83
1:120	Not detected	Not detected	Not detected	27.49
1:120	Not detected	Not detected	Not detected	27.99
1:120	37.65	Not detected	Not detected	28.07
1:80	Not detected	Not detected	Not detected	27.66
1:80	Not detected	Not detected	Not detected	27.89
1:80	36.73	36.83	37.17	27.43
1:80	35.8	Not detected	37.53	28.21
1:80	35.72	Not detected	36.61	27.61
1:80	Not detected	Not detected	38.43	27.54
1:80	Not detected	Not detected	Not detected	27.68
1:80	Not detected	Not detected	37.2	27.87
1:80		37.98	37.43	28
1:80	Not detected	Not detected	Not detected	27.56
1:80	Not detected	Not detected	Not detected	28.49
1:80	Not detected	Not detected	Not detected	27.58
1:80	Not detected	Not detected	38.3	27.73
1:80	Not detected	37.87	38.42	27.56
1:80	Not detected	Not detected	38.73	27.81
1:80	Not detected	37.6	Not detected	27.85
1:80	36.65	Not detected	38.27	27.89
1:80	Not detected	Not detected	37.64	27.81
1:80	Not detected	Not detected	38.66	27.53
1:80	Not detected	37.97	Not detected	27.8
1:80	Not detected	Not detected	Not detected	27.76
1:80	36.9	36.72	Not detected	27.65
1:80	Not detected	Not detected	38.5	27.62
1:80	36.72	Not detected	Not detected	27.89
1:40	Not detected	Not detected	36.85	30.32
1:40	36.22	Not detected	Not detected	30.22
1:40	34.77	35.27	36.11	30.27
1:40	35.6	35.36	36.84	29.73
1:40	36.76	36.16	36.69	30.41
1:40	36.48	34.83	36.44	30.84
1:40	36	Not detected	35.45	29.57
1:40	35.95	35.53	36.18	30.91
1:40	35.38	37.62	37.07	30.41
1:40	Not detected	Not detected	Not detected	29.92
1:40	34.75	35.3	35.96	29.93
1:40	37.08	Not detected	36.87	30.49
1:40	36.35	Not detected	37.19	30.25
1:40	38.42	37.85	37.82	30
1:40	35.05	37.21	37.03	30.38
1:40	35.04	36.54	36.12	30.44
1:40	35.14	Not detected	36.7	30.55
1:40	Not detected	Not detected	37.84	31.02
1:40	Not detected	37.38	38.6	29.59
1:40	Not detected	36.68	37.49	30.04
1:40	Not detected	36.52	36.83	30.61
1:40	36.54		36.54	31.02
1:40	36.4	35.58	36.26	31.01
1:40	38.36	38.58	37.81	31.85
1:20	34.39	35.2	35.31	29.18
1:20	34.54	36.19	39.29	28.96
1:20	33.64	35.36	33.85	28.43
1:20	33.74	35.38	36.13	28.9
1:20	34.3	36.72	36.18	29.53
1:20	33.9	35.37	36.56	28.99
1:20	34.9	35.97	36.96	28.83
1:20	34.93	35.9	36.36	28.97
1:20	34.64	35.04	35.76	29.16
1:20	34.22	36.07	35	28.64
1:20	33.8	35.58	35.46	29.55
1:20	Not detected	35.47	35.96	28.9
1:20	34.06	35.2	35.86	29.02
1:20	34.69	35.44	35.98	28.76
1:20	36.39	35.4	37.33	28.93
1:20	34.38	35.2	36.06	29.08
1:20	35.83	35.87	38.95	29.04
1:20	34.28	35.13	35.89	29.41
1:20	35.09	37.09	36.19	29.29
1:20	34.6	35.58	36.2	29.04
1:20	33.07	35.35	34.85	28.66
1:20	35.33	36.22	38.21	28.67
1:20	36.01	35.91	36.18	28.68
1:20	34.5	34.65	35.64	29.03
